# Supplementary material for: Welfare state decommodification and population health
Source: PLoS One. 2022 Aug 31;17(8):e0272698. doi: 10.1371/journal.pone.0272698 (PMC9432727; doi:10.1371/journal.pone.0272698)
Supplement: S1 File — (ZIP) [file pone.0272698.s001.zip]

Archive with 28 entries (28 files):
- Table A1. Descriptive statistics.docx
- __MACOSX/._Table A1. Descriptive statistics.docx
- Table A14. Inclusion of public social expenditures in the main models..docx
- __MACOSX/._Table A14. Inclusion of public social expenditures in the main models..docx
- Table A13. Models predicting the p90p10 ratio and the risk-reduction measure .docx
- __MACOSX/._Table A13. Models predicting the p90p10 ratio and the risk-reduction measure .docx
- Table A12. Models with alternative measures of the income distribution .docx
- __MACOSX/._Table A12. Models with alternative measures of the income distribution .docx
- Table A11. Models adding lags at T-1 with Generosity and p90p10 .docx
- __MACOSX/._Table A11. Models adding lags at T-1 with Generosity and p90p10 .docx
- Table A10. Main models with life expectancy at birth as a dependent variable .docx
- __MACOSX/._Table A10. Main models with life expectancy at birth as a dependent variable .docx
- Table A9. Main models with life expectancy at 65 years old as a dependent variable .docx
- __MACOSX/._Table A9. Main models with life expectancy at 65 years old as a dependent variable .docx
- Table A8. Main models without controls.docx
- __MACOSX/._Table A8. Main models without controls.docx
- Table A7. Models replicating table 2 but restraining the samples based on risk reduction (models 1 to 4) or p90p10 (5 to 8).docx
- __MACOSX/._Table A7. Models replicating table 2 but restraining the samples based on risk reduction (models 1 to 4) or p90p10 (5 to 8).docx
- Table A6. Effect of different measures of risk reduction.docx
- __MACOSX/._Table A6. Effect of different measures of risk reduction.docx
- Table A5. Models replicating Table 1 with the share of private health care expenditures and with public health care expenditures.docx
- __MACOSX/._Table A5. Models replicating Table 1 with the share of private health care expenditures and with public health care expenditures.docx
- Table A4. Replication of Table 3, without lagged dependent variables .docx
- __MACOSX/._Table A4. Replication of Table 3, without lagged dependent variables .docx
- Table A3. Replication of Table 2 without lagged dependent variables.docx
- __MACOSX/._Table A3. Replication of Table 2 without lagged dependent variables.docx
- Table A2. Replication of Table 1 without lagged dependent variables.docx
- __MACOSX/._Table A2. Replication of Table 1 without lagged dependent variables.docx
